# Supplementary material for: Visualizing Thermal Reduction in Graphene Oxide
Source: Materials (Basel). 2025 May 11;18(10):2222. doi: 10.3390/ma18102222 (PMC12113108; doi:10.3390/ma18102222)
Supplement: Supplementary file 1 [file materials-18-02222-s001.zip]

Archive with 1 entries (1 files):
- materials-3589242-supplementary.pdf
